# Supplementary material for: Beneficial effects of a gait used while wearing a kimono to decrease the knee adduction moment in healthy adults
Source: PLoS One. 2017 Jun 22;12(6):e0179260. doi: 10.1371/journal.pone.0179260 (PMC5480874; doi:10.1371/journal.pone.0179260)
Supplement: S1 Table — (XLSX) [file pone.0179260.s001.xlsx]

## Sheet: Subjects charctristics
S1 Table. Raw data for Table 1.
Subject	Gender	Measured leg		Age[years]	Body height [cm]	Body mass [kg]
1	M	L		22	177	63
2	F	R		22	163	52
3	F	R		22	155	46
4	M	L		21	161	55
5	M	L		21	168	57
6	F	R		22	160	54.5
7	F	L		21	153	44
8	M	R		21	178	73
9	M	R		22	168	58
10	F	R		22	160	55
11	F	L		22	159	46
12	M	R		21	168	76
13	M	R		22	181	53
14	M	L		21	175	74
15	M	L		22	180	73
16	M	L		21	171	64
17	F	R		21	156	53
18	M	L		21	173	65
19	F	L		22	155	43.5
20	M	L		22	178	54
21	F	R		21	162	52
22	F	L		22	156	50
23	M	L		21	167	58
24	M	R		22	177	52
25	M	R		22	177	69
26	M	L		22	169	54
27	F	R		22	156	51
28	F	R		21	151	40
29	F	L		20	144	42.5
	M=16	R=14	mean	21.5172	165.448	56.1207
	F=13	L=15	SD	0.574499	10.0555	9.9127
			min	20	144	40
			max	22	181	76
			median	22	167	54

## Sheet: Demographics
Demographics
Gender	Male16/Female13
Measured leg	Right14/Left15
Age[years]	21.5±0.6(20-22)
Body height [cm]	165.4±10.1
Body mass [kg]	56.1±9.9
