# Supplementary material for: Beneficial effects of a gait used while wearing a kimono to decrease the knee adduction moment in healthy adults
Source: PLoS One. 2017 Jun 22;12(6):e0179260. doi: 10.1371/journal.pone.0179260 (PMC5480874; doi:10.1371/journal.pone.0179260)
Supplement: S2 Table — (XLSX) [file pone.0179260.s002.xlsx]

## Sheet: Normal walk
S2 Table. Raw data for Table 2.
	Gait speed [m/s]	Step Length [m]	1st GRF [N]	2nd GRF [N]	KAM		LA [m]		KFM	Knee flexion angle [°]	trunk rotation angle [°]
Subject					1st	2nd	1st	2nd			1st	2nd
1	1.3	1.36977	712.004	745.96	0.593707	0.667647	0.0614798	0.057165	0.679773	26.9618	7.36037	-5.58246
2	1.4	1.34923	523.247	620.471	0.557903	0.634133	0.0526899	0.0551798	0.102339	13.6778	-3.129	-20.0912
3	1.2	1.29893	565.978	467.126	0.497387	0.434154	0.0319586	0.0425869	0.748996	26.5129	7.44933	-11.8895
4	1.2	1.2384	618.241	670.999	0.452081	0.611971	0.0468205	0.0476687	0.51808	21.4831	9.74274	-10.3568
5	1.2	1.29363	575.567	602.014	0.410825	0.471189	0.0466667	0.0413273	0.261835	20.5767	4.28293	-15.3217
6	1.2	1.2212	558.922	589.387	0.312303	0.330748	0.0286596	0.031936	0.311806	19.3305	8.15688	-6.0757
7	1.4	1.24875	484.575	494.413	0.43883	0.426422	0.0264138	0.0393599	0.421054	19.8585	16.6739	-0.276648
8	1.3	1.40247	826.094	822.979	0.437272	0.406951	0.0327495	0.0384818	0.50325	20.1832	20.0748	1.20158
9	1.4	1.40053	565.308	661.958	0.441886	0.359961	0.0442037	0.0379044	0.0539425	11.4496	5.93455	-12.8445
10	1	1.0802	647.782	682.851	0.497613	0.527258	0.0390576	0.0430869	0.38614	16.9404	9.52567	-7.84615
11	1.3	1.3677	608.414	547.737	0.477721	0.466702	0.0275061	0.0415636	0.640138	25.0481	9.93978	-4.59979
12	1.2	1.30077	925.554	876.291	0.26543	0.344291	0.0343303	0.0243902	0.631745	24.398	9.39257	-13.2877
13	1.3	1.42743	606.695	598.184	0.424096	0.548763	0.0473461	0.0489051	0.409596	15.9948	11.173	-4.25943
14	1.4	1.51327	697.273	819.584	0.411938	0.387817	0.0433768	0.0382677	0.55521	6.87758	11.5361	-8.75635
15	1.3	1.30763	829.724	811.558	0.484302	0.187163	0.0381552	0.0191879	0.591815	15.7862	8.50806	-5.48271
16	1.3	1.32867	693.513	665.495	0.460149	0.45449	0.0415545	0.0450088	0.287766	20.282	10.7057	-3.90786
17	1.3	1.34983	571.094	572.862	0.408972	0.494704	0.0325993	0.0468239	0.223626	18.3662	9.83047	-7.50874
18	1.3	1.44157	766.602	761.041	0.405195	0.692484	0.0514192	0.0509118	0.685976	29.1153	5.49334	-10.7346
19	1.4	1.4405	476.349	535.513	0.45742	0.611734	0.032397	0.0490444	0.304693	19.5395	11.4218	-6.29077
20	1.3	1.29637	570.026	585.219	0.561602	0.50094	0.0492414	0.0473279	0.462078	20.3069	12.1142	-5.77408
21	1.1	1.21337	580.682	551.078	0.463196	0.432005	0.0354172	0.0432121	0.311521	18.3766	7.30637	-7.23694
22	1.4	1.33417	632.677	548.79	0.638903	0.575962	0.0359727	0.052104	0.84548	27.2446	8.18673	-16.7562
23	1.2	1.302	573.661	605.869	0.566826	0.482192	0.0604717	0.0447741	0.263691	15.2666	5.11317	-14.2921
24	1.2	1.35653	520.609	560.053	0.521954	0.488935	0.0620121	0.0488074	0.133919	-3.23667	10.5295	-5.83855
25	1.3	1.346	769.8	782.749	0.382105	0.273719	0.0334354	0.0243273	0.391263	16.4798	11.9066	-8.37005
26	1.4	1.4361	655.223	585.599	0.513768	0.29459	0.0315505	0.026497	0.684499	23.7658	12.0619	-5.08837
27	1.1	1.10393	573.421	543.998	0.345626	0.286348	0.0275751	0.0264428	0.31312	13.987	14.2554	-2.57287
28	1.1	1.14503	474.635	461.923	0.276563	0.220839	0.0107152	0.0229899	0.139425	16.4821	11.5929	-6.18407
29	1.2	1.13127	479.928	465.482	0.442349	0.313482	0.0316263	0.0299145	0.621202	18.2246	-0.0936519	-6.28181
mean	1.26552	1.31191	623.572	628.868	0.453377	0.445779	0.0392207	0.0401792	0.430482	18.5959	9.20849	-8.01056
SD	0.107822	0.106515	114.493	116.476	0.0878629	0.132831	0.0117565	0.0103869	0.210901	6.52433	4.49365	4.84193
mini	1	1.0802	474.635	461.923	0.26543	0.187163	0.0107152	0.0191879	0.0539425	-3.23667	-3.129	-20.0912
max	1.4	1.51327	925.554	876.291	0.638903	0.692484	0.0620121	0.057165	0.84548	29.1153	20.0748	1.20158
median	1.3	1.32867	580.682	598.184	0.452081	0.45449	0.0359727	0.0425869	0.409596	19.3305	9.74274	-6.29077
GRF, ground reaction force; KAM, knee adduction moment; LA, lever arm; KFM, knee flexion moment

## Sheet: Nanba walk
S2 Table. Raw data for Table 2.
	Gait speed [m/s]	Step Length [m]	1st GRF [N]	2nd GRF [N]	KAM		LA [m]		KFM	Knee flexion angle [°]	trunk rotation angle [°]
Subject					1st	2nd	1st	2nd			1st	2nd
1	1.3	1.35677	746.132	731.474	0.394464	0.626487	0.0433727	0.0536175	0.881601	27.6443	5.11093	-3.70466
2	1.4	1.39317	517.734	617.984	0.528034	0.542848	0.0472148	0.0456694	0.106547	10.9743	-3.8125	-12.8315
3	1.2	1.37697	547.363	488.019	0.436114	0.4197	0.0250242	0.0396879	0.762527	28.6349	2.22493	-8.00163
4	1.2	1.23597	633.253	661.353	0.455142	0.489899	0.0409663	0.0403495	0.685197	19.7714	4.88619	-8.425
5	1.2	1.28253	590.512	581.316	0.435712	0.336028	0.0482101	0.0300724	0.497818	23.0355	3.94239	-5.57554
6	1.2	1.2199	571.342	616.442	0.32308	0.239709	0.0308909	0.0204246	0.495457	18.8	4.82389	-4.2076
7	1.3	1.23533	526.184	480.845	0.397057	0.293524	0.0228532	0.0257811	0.533121	15.3087	13.4051	3.34285
8	1.4	1.45653	812.54	884.964	0.278731	0.345943	0.0283034	0.030168	0.513398	20.2157	13.3799	5.16766
9	1.3	1.37983	645.614	615.571	0.457707	0.3257	0.039004	0.0346409	0.265933	12.6352	6.52054	-4.9059
10	1	1.0842	655.889	717.633	0.428545	0.480448	0.0381273	0.0382	0.352528	20.0805	1.36301	-3.62774
11	1.4	1.35867	603.99	566.357	0.360101	0.391424	0.0181343	0.032697	0.716167	21.0751	5.7118	-1.94172
12	1.3	1.357	944.031	930.972	0.240156	0.367068	0.034	0.0187273	0.69449	28.3206	0.863677	-7.33876
13	1.3	1.42497	631.619	548.732	0.444766	0.535205	0.0489535	0.0478939	0.443262	18.371	12.4661	2.6249
14	1.4	1.4735	737.058	867.588	0.256218	0.191964	0.0220904	0.0165732	0.160128	10.943	8.24098	1.10536
15	1.2	1.2496	786.473	813.911	0.429667	0.202163	0.0404576	0.0265152	0.446895	17.3472	5.6696	-1.08637
16	1.2	1.30973	708.529	673.633	0.322591	0.306893	0.0350121	0.0271343	0.462802	18.178	4.53081	-4.41309
17	1.3	1.29827	564.622	577.499	0.405666	0.387717	0.0448229	0.0363273	0.235381	20.3646	8.96927	0.229933
18	1.3	1.49737	748.376	751.789	0.363378	0.54835	0.0597724	0.0408232	0.742412	32.2632	4.00767	-3.76326
19	1.3	1.40067	464.947	514.502	0.390053	0.544387	0.0225017	0.0447697	0.443339	22.2167	5.8388	-1.94581
20	1.2	1.2887	569.332	601.707	0.508613	0.495385	0.0417727	0.045903	0.475039	19.6117	8.63368	1.43928
21	1.1	1.24723	578.812	570.971	0.666378	0.418557	0.0367061	0.0416455	0.437626	10.1006	11.3332	5.17862
22	1.3	1.3022	605.153	566.369	0.419865	0.38204	0.0347037	0.0308987	0.878367	31.1754	0.564504	-12.5739
23	1.3	1.32827	617.607	664.262	0.524468	0.372689	0.0623751	0.0290384	0.55932	17.4998	-2.8642	-4.80322
24	1.2	1.404	553.823	577.266	0.38435	0.404517	0.0463182	0.0399288	0.10966	8.8924	11.3332	5.17862
25	1.2	1.4005	767.128	797.867	0.36837	0.241592	0.04195	0.0263545	0.456137	14.8828	1.36669	-3.86223
26	1.4	1.44867	640.772	588.281	0.394434	0.2796	0.0305333	0.0203855	0.695811	20.3222	8.97776	0.977142
27	1.2	1.14587	586.235	533.149	0.256964	0.204952	0.0165273	0.0181684	0.457208	15.5421	8.69375	2.3081
28	1.1	1.18967	479.963	453.466	0.27862	0.122866	0.00498182	0.0149411	0.38862	20.6021	9.87247	-3.88318
29	1.1	1.11753	464.995	480.331	0.429307	0.35897	0.0330162	0.0345791	0.525285	12.9657	-1.81518	-5.70051
mean	1.25172	1.31943	631.035	637.043	0.39926	0.374366	0.0358137	0.0328247	0.497313	19.2336	5.66342	-2.58756
SD	0.102193	0.106807	112.329	127.802	0.0927625	0.124977	0.0127176	0.0103233	0.20524	6.13529	4.70544	4.82982
mini	1	1.0842	464.947	453.466	0.240156	0.122866	0.00498182	0.0149411	0.106547	8.8924	-3.8125	-12.8315
max	1.4	1.49737	944.031	930.972	0.666378	0.626487	0.0623751	0.0536175	0.881601	32.2632	13.4051	5.17862
median	1.3	1.32827	605.153	601.707	0.397057	0.372689	0.0367061	0.032697	0.475039	19.6117	5.6696	-3.70466
GRF, ground reaction force; KAM, knee adduction moment; LA, lever arm; KFM, knee flexion moment

## Sheet: Demographics
	Normal walk	Nanba walk
Gait speed (m/s)	1.3±0.1	1.3±0.1
1st Vertical GRF (N)	623.6±114.5	631.0±112.3
2nd Vertical GRF (N)	628.9±116.5	637.0±127.8
1st KAM	0.453±0.088	0.399±0.093
2nd KAM	0.446±0.133	0.374±0.125
1st LA at peak 1st KAM (m)	0.039±0.012	0.036±0.013
2nd LA at peak 2nd KAM (m)	0.040±0.010	0.033±0.010
KFM	0.430±0.211	0.497±0.205
Knee flexion angle (˚)	18.6±6.5	19.2±6.1
1st Trunk rotation angle (˚)	9.2±4.5	5.7±4.7
2nd Trunk rotation angle (˚)	-8.0±4.8	-2.6±4.8
