# Supplementary material for: Beneficial effects of a gait used while wearing a kimono to decrease the knee adduction moment in healthy adults
Source: PLoS One. 2017 Jun 22;12(6):e0179260. doi: 10.1371/journal.pone.0179260 (PMC5480874; doi:10.1371/journal.pone.0179260)
Supplement: S3 Table — (XLSX) [file pone.0179260.s003.xlsx]

## Sheet: Normal walk
S3 Table. Raw data for Table 3.
	IO [mVs]		EO [mVs]		GM [mVs]		MF [ｍVs]
Subject	1st	2nd	1st	2nd	1st	2nd	1st	2nd
1	5.22704	3.93965	3.86156	1.59906	4.06872	3.86707	5.17687	3.75775
2	4.10686	5.13864	1.43352	1.31237	2.46167	1.66266	5.32051	3.68237
3	7.43817	6.22493	3.1733	2.01785	0.771472	0.507755	4.41387	4.91068
4	0.058639	0.051751	1.98767	1.56949	0.0538975	0.0412463	5.46502	1.92586
5	1.58184	1.00941	4.57242	3.62362	4.88624	3.16	6.40437	4.26841
6	2.36655	1.45862	2.8165	2.03698	2.84179	1.72699	2.45731	1.12332
7	2.15651	1.67164	2.0317	1.90437	4.50353	2.84429	2.64976	1.57719
8	2.22001	1.94456	3.80029	3.33815	2.05136	1.42004	5.52504	3.79264
9	5.99856	5.69936	4.14959	2.86373	2.6838	1.97342	3.15338	1.76468
10	1.39173	1.66171	2.69466	2.45409	1.96081	1.07822	1.7724	1.67731
11	4.12109	2.87112	1.42661	1.13343	3.39092	2.07226	5.25294	4.13786
12	2.29062	2.05184	1.353	1.25291	1.85906	1.33653	2.6736	1.58068
13	5.14163	3.30191	3.7561	2.78797	1.74109	1.45547	8.67201	6.14982
14	2.14342	1.10072	3.53315	2.14974	1.8688	1.78876	5.11649	4.3854
15	1.45202	1.38312	3.0253	4.91615	2.0978	1.39716	1.99063	1.75993
16	1.84929	2.64244	4.46137	3.19018	5.28339	3.19207	4.00032	3.98553
17	1.48805	1.6806	1.68421	1.75163	4.16383	3.16505	2.92659	2.57342
18	1.82666	1.94693	2.31763	1.46686	1.57927	1.30203	2.8843	2.60458
19	1.19664	1.18331	1.4022	3.1237	3.52401	2.84178	4.82502	2.5786
20	2.64514	3.94222	1.99141	1.69538	3.70145	2.29736	6.10965	3.21002
21	5.4361	5.21233	3.19113	2.19091	3.78655	2.28472	3.6801	3.33441
22	2.0291	2.87385	2.69233	1.77251	1.32992	1.04198	1.63424	1.875
23	1.80654	1.44521	4.52728	4.79645	4.4369	3.36358	5.73553	6.17514
24	2.46707	2.31037	2.60329	2.1426	3.70922	1.94945	7.8516	2.87164
25	4.7562	3.67584	7.51659	3.83237	1.53898	1.21657	4.43795	5.76996
26	3.50017	2.03757	4.43595	2.01284	3.31994	1.60281	3.3728	3.46352
27	2.88427	2.44097	3.85386	2.85588	1.96901	1.42073	5.62843	4.54312
28	1.96684	1.75046	2.99149	1.45578	1.82766	0.946327	2.07925	1.5832
29	2.2683	2.30477	2.65761	2.94728	1.5413	1.17087	3.41324	3.80478
mean	2.89017	2.58468	3.10144	2.42049	2.7225	1.86645	4.29735	3.27127
SD	1.6995	1.50925	1.3273	0.99764	1.30974	0.915029	1.78942	1.43162
mini	0.058639	0.051751	1.353	1.13343	0.0538975	0.0412463	1.63424	1.12332
max	7.43817	6.22493	7.51659	4.91615	5.28339	3.86707	8.67201	6.17514
median	2.2683	2.05184	2.99149	2.1426	2.46167	1.66266	4.41387	3.33441
IO, Internal oblique abdominal muscle; EO, External oblique abdominal muscle; GM, Gluetus medius muscle; MF, Multifidus muscle

## Sheet: Nanba walk
S3 Table. Raw data for Table 3.
	IO [mVs]		EO [mVs]		GM [mVs]		MF [ｍVs]
Subject	1st	2nd	1st	2nd	1st	2nd	1st	2nd
1	5.77015	3.3808	3.27598	1.78596	3.70508	3.60566	5.58277	5.05508
2	5.29822	5.84641	3.64959	1.65305	1.98478	1.25032	5.37745	4.21876
3	7.37578	5.98948	3.68078	2.01303	1.03294	0.677283	4.5346	5.18246
4	0.0486705	0.0580573	1.39364	1.78503	0.0411231	0.052888	4.89273	1.61128
5	2.05809	1.69145	6.66436	4.38177	5.85496	5.03612	7.85973	4.75942
6	2.93323	1.8622	3.35303	2.62971	2.91101	2.42807	1.88552	0.955455
7	2.26009	1.60324	3.04174	2.57019	4.91937	3.14717	3.03169	1.93228
8	2.11799	1.88969	4.19124	2.83683	1.9435	1.56932	5.6515	4.67917
9	4.03512	2.20906	4.2759	2.80892	2.95061	2.18183	3.37768	1.81203
10	1.9434	1.42491	3.32322	1.76391	1.74712	1.07335	1.64228	1.84997
11	3.46467	2.3041	1.31739	1.22426	3.92911	2.13029	4.7334	5.33528
12	2.80262	2.5628	1.95028	1.74592	2.29913	1.3701	3.31594	1.83628
13	4.93904	2.63258	6.01482	3.2388	2.12226	1.8886	8.23788	6.1389
14	2.90167	1.11176	4.60793	3.28417	1.96048	1.86062	4.65346	4.73306
15	1.69248	1.3134	4.14372	4.71938	2.78236	1.70836	2.09765	1.38922
16	2.92853	3.33144	6.04138	3.96446	6.15554	2.91926	4.63377	4.7819
17	2.36088	2.44729	1.92616	1.62736	3.77524	3.65177	2.80436	3.34809
18	2.94105	2.4837	3.63624	1.94543	1.93153	1.87645	3.35518	3.24188
19	1.35006	1.47897	1.52436	2.98481	4.35263	2.83685	6.1014	3.47514
20	2.96599	3.43689	3.57145	1.94136	4.72376	2.14316	5.89326	3.92534
21	5.05015	5.1452	3.90523	2.07912	4.79689	3.23538	5.07001	2.46972
22	2.36161	3.3645	5.30515	2.52137	1.91763	1.22452	2.48375	2.59102
23	2.08362	1.45087	5.57676	4.64503	4.14668	2.78726	5.38319	3.81034
24	3.46376	2.35257	3.38815	1.93387	3.23439	1.78264	7.45278	4.03446
25	4.46276	1.88453	9.00539	3.86423	2.20377	1.2273	5.70484	5.01896
26	3.7194	1.46839	5.08478	2.57632	2.55303	1.53906	3.04984	3.11832
27	2.58088	1.36521	4.83333	2.7223	2.65868	1.75813	5.69082	3.39929
28	1.86673	2.00147	6.32564	2.71497	2.45493	1.28427	2.57892	1.94385
29	2.62369	2.9336	3.19124	3.92851	1.57802	1.04449	4.06985	4.64957
mean	3.11725	2.44912	4.07582	2.68587	2.9885	2.0445	4.52228	3.49298
SD	1.50734	1.357	1.73928	0.971615	1.43269	1.04105	1.75035	1.41773
mini	0.0486705	0.0580573	1.31739	1.22426	0.0411231	0.052888	1.64228	0.955455
max	7.37578	5.98948	9.00539	4.71938	6.15554	5.03612	8.23788	6.1389
median	2.90167	2.20906	3.68078	2.57632	2.65868	1.86062	4.65346	3.47514
IO, Internal oblique abdominal muscle; EO, External oblique abdominal muscle; GM, Gluetus medius muscle; MF, Multifidus muscle

## Sheet: Demographics
(Unit: mVS)	Normal walk	Nanba walk
First half of stance phase
IO	2.89 ± 1.70	3.12 ± 1.51
EO	3.10 ± 1.33	4.08 ± 1.74
GM	2.72 ± 1.31	2.99 ± 1.43
MF	4.30 ± 1.79	4.52 ± 1.75
Second half of stance phase
IO	2.58 ± 1.51	2.45 ± 1.36
EO	2.42 ± 1.00	2.69 ± 0.97
GM	1.87 ± 0.92	2.04 ± 1.04
MF	3.27 ± 1.43	3.49 ± 1.42
